# Supplementary material for: Prevalence and Clinical Significance of Residual or Reconverted Red Bone Marrow on Knee MRI
Source: Diagnostics (Basel). 2021 Aug 25;11(9):1531. doi: 10.3390/diagnostics11091531 (PMC8466981; doi:10.3390/diagnostics11091531)
Supplement: Supplementary file 1 [file diagnostics-11-01531-s001.zip]

Archive with 1 entries (1 files):
- diagnostics-1294380-supplementary.pdf
